# Supplementary material for: Preparation and Characterization of Brassica rapa L. Polysaccharide–Zein Nanoparticle Delivery System Loaded with Capsaicin
Source: Molecules. 2025 Nov 19;30(22):4459. doi: 10.3390/molecules30224459 (PMC12655759; doi:10.3390/molecules30224459)
Supplement: Supplementary file 1 [file molecules-30-04459-s001.zip]

Archive with 1 entries (1 files):
- molecules-3949798-supplementary.pdf
